# Supplementary material for: Integrated Metabolomics and Transcriptomics Reveal the Influence of Natural and Cultivation-Managed Habitats on Metabolic Divergence and Flavonoid Enrichment in Anoectochilus roxburghii
Source: Metabolites. 2026 Apr 27;16(5):294. doi: 10.3390/metabo16050294 (PMC13209090; doi:10.3390/metabo16050294)
Supplement: Supplementary file 1 [file metabolites-16-00294-s001.zip]

Archive with 1 entries (1 files):
- metabolites-4176964-supplementary.pdf
